# Supplementary material for: Cationic Polymers as Transfection Reagents for Nucleic Acid Delivery
Source: Pharmaceutics. 2023 May 15;15(5):1502. doi: 10.3390/pharmaceutics15051502 (PMC10223806; doi:10.3390/pharmaceutics15051502)
Supplement: Supplementary file 1 [file pharmaceutics-15-01502-s001.zip]

Archive with 1 entries (1 files):
- pharmaceutics-2342876-supplementary.pdf
